# Supplementary material for: Analysis of Phosphorus Use Efficiency Traits in Coffea Genotypes Reveals Coffea arabica and Coffea canephora Have Contrasting Phosphorus Uptake and Utilization Efficiencies
Source: Front Plant Sci. 2016 Mar 31;7:408. doi: 10.3389/fpls.2016.00408 (PMC4814561; doi:10.3389/fpls.2016.00408)
Supplement: Supplementary file 4 [file Table4.xlsx]

## Sheet: Supplementary Table 4a
Supplementary Table 4a. Pearson correlation coefficients and P values from two-sided test of correlations different from zero between traits measured in 25 cultivars of coffee grow under low phosphate availability.
P content Shoots	-
P content Mature Leaves	0.9055	-
P content Total	0.9885	0.8983	-
P content Young Leaves	0.6553	0.3886	0.6306	-
P content Roots	0.7689	0.7096	0.8566	0.431	-
P content Stem	0.7906	0.6028	0.7924	0.3262	0.6541	-
Number of Branches	0.0575	-0.0965	0.0547	0.2267	0.0354	0.1196	-
P Concentration Total	0.3956	0.3741	0.3846	0.4456	0.2769	0.1087	-0.4732	-
P Concentration Shoots	0.3619	0.4026	0.3444	0.3458	0.2215	0.0553	-0.5676	0.9603	-
P Concentration Mature Leaves	0.5056	0.5694	0.4882	0.3226	0.3398	0.2174	-0.3413	0.8064	0.8262	-
P Concentration Roots	0.2437	0.0615	0.306	0.3816	0.4632	0.2536	0.1735	0.2805	0.0284	0.0664	-
P Concentration Stem	0.2696	0.263	0.2757	0.1542	0.2462	0.2024	-0.6516	0.8089	0.8305	0.5131	0.0898	-
P Concentration Young Leaves	0.3027	0.4116	0.265	0.1425	0.0875	0.0578	-0.5093	0.6631	0.7674	0.6122	-0.2187	0.5254	-
DW	0.8144	0.6775	0.81	0.4717	0.6471	0.8048	0.4105	-0.1745	-0.2324	0.0231	0.233	-0.233	-0.1311	-
DW Leaves	0.8777	0.792	0.8773	0.6225	0.7156	0.6537	0.2714	0.0414	-0.0066	0.1195	0.254	-0.0246	-0.0317	0.9067	-
DW Mature Leaves	0.8551	0.911	0.8545	0.343	0.6964	0.6489	0.0995	0.0541	0.0669	0.1979	0.0759	0.0443	0.1847	0.8376	0.9108	-
DW Roots	0.767	0.7948	0.8297	0.3313	0.8924	0.5976	-0.0511	0.191	0.2547	0.3816	0.0352	0.2263	0.2216	0.6215	0.7005	0.7603	-
DW Stem	0.5975	0.4351	0.59	0.2314	0.4566	0.8053	0.4731	-0.3586	-0.4156	-0.0781	0.1682	-0.3985	-0.2064	0.9057	0.6424	0.6066	0.4252	-
DW Total	0.8683	0.7678	0.8831	0.471	0.7724	0.811	0.3119	-0.0835	-0.1111	0.1291	0.1988	-0.1214	-0.0389	0.9742	0.9228	0.8851	0.7814	0.8426	-
DW Young Leaves	0.402	0.0884	0.4022	0.8038	0.3292	0.2756	0.4489	-0.0081	-0.1475	-0.1057	0.4539	-0.1455	-0.4388	0.5051	0.5828	0.1954	0.1675	0.3321	0.45	-
Stem Diameter	0.6873	0.5839	0.7013	0.367	0.6208	0.6881	0.377	-0.1286	-0.1559	0.1056	0.1843	-0.2109	-0.0692	0.8115	0.7113	0.676	0.6136	0.7596	0.8256	0.3591	-
P Utilisation Efficiency	-0.3928	-0.3733	-0.3867	-0.4542	-0.2954	-0.0938	0.4388	-0.9855	-0.9427	-0.8103	-0.3006	-0.7765	-0.6325	0.1695	-0.0502	-0.0509	-0.2056	0.3583	0.0746	-0.019	0.1107	-
P Uptake Efficiency	0.9885	0.8983	1	0.6306	0.8566	0.7924	0.0547	0.3846	0.3444	0.4882	0.306	0.2757	0.265	0.81	0.8773	0.8545	0.8297	0.59	0.8831	0.4022	0.7013	-0.3867	-
Physiological P Use Efficiency	0.2715	0.2534	0.2494	0.0014	0.1286	0.3691	0.2532	-0.3943	-0.3904	-0.1993	-0.1308	-0.3616	-0.2126	0.537	0.3843	0.4051	0.2215	0.5895	0.484	0.1156	0.344	0.402	0.2494	-
Plant Height	0.2251	0.0831	0.2033	-0.0194	0.0916	0.5424	0.372	-0.3851	-0.4383	-0.1473	0.1197	-0.4197	-0.1792	0.5363	0.2128	0.2086	0.0422	0.7606	0.4399	0.0949	0.379	0.3941	0.2033	0.3998	-
Number of Leaves	0.1872	0.0489	0.1711	0.2869	0.0847	0.1979	0.8727	-0.4317	-0.5072	-0.3185	0.1308	-0.5905	-0.4028	0.5223	0.4154	0.2744	0.0318	0.5314	0.4246	0.4469	0.4185	0.4171	0.1711	0.3626	0.329	-
Leaf Area	0.7883	0.6479	0.7807	0.7428	0.6124	0.521	0.3686	0.0834	0.0035	0.1166	0.3335	-0.0865	-0.0612	0.8161	0.9175	0.7507	0.5503	0.5608	0.8081	0.7021	0.6112	-0.1016	0.7807	0.3309	0.2362	0.4705	-
Roots to shoot ratio	0.2374	0.383	0.3178	-0.0018	0.5344	0.0502	-0.4509	0.417	0.5578	0.4696	-0.1806	0.5214	0.4465	-0.1125	0.0584	0.2011	0.6948	-0.2631	0.1097	-0.2571	0.0431	-0.4275	0.3178	-0.1935	-0.413	-0.4223	-0.0452	-
	P content Shoots	P content Mature Leaves	P content Total	P content Young Leaves	P content Roots	P content Stem	Number of Branches	P Concentration Total	P Concentration Shoots	P Concentration Mature Leaves	P Concentration Roots	P Concentration Stem	P Concentration Young Leaves	DW	DW Leaves	DW Mature Leaves	DW Roots	DW Stem	DW Total	DW Young Leaves	Stem Diameter	P Utilisation Efficiency	P Uptake Efficiency	Physiological P Use Efficiency	Plant Height	Number of Leaves	Leaf Area	Roots to shoot ratio
P content Shoots	-
P content Mature Leaves	0.001	-
P content Total	0.001	0.001	-
P content Young Leaves	0.001	0.001	0.001	-
P content Roots	0.001	0.001	0.001	0.001	-
P content Stem	0.001	0.001	0.001	0.001	0.001	-
Number of Branches	0.5681	0.3369	0.5867	0.0226	0.7251	0.2334	-
P Concentration Total	0.001	0.001	0.001	0.001	0.0051	0.2792	0.001	-
P Concentration Shoots	0.001	0.001	0.001	0.001	0.026	0.583	0.001	0.001	-
P Concentration Mature Leaves	0.001	0.001	0.001	0.001	0.001	0.029	0.001	0.001	0.001	-
P Concentration Roots	0.0141	0.5411	0.0019	0.001	0.001	0.0105	0.0827	0.0045	0.7782	0.5094	-
P Concentration Stem	0.0064	0.0079	0.0053	0.1237	0.0131	0.0424	0.001	0.001	0.001	0.001	0.372	-
P Concentration Young Leaves	0.0021	0.001	0.0074	0.1553	0.3843	0.566	0.001	0.001	0.001	0.001	0.028	0.001	-
DW	0.001	0.001	0.001	0.001	0.001	0.001	0.001	0.0809	0.0193	0.8188	0.019	0.0191	0.1912	-
DW Leaves	0.001	0.001	0.001	0.001	0.001	0.001	0.006	0.681	0.9474	0.234	0.0104	0.8074	0.7532	0.001	-
DW Mature Leaves	0.001	0.001	0.001	0.001	0.001	0.001	0.322	0.5912	0.5062	0.0473	0.4505	0.6602	0.0645	0.001	0.001	-
DW Roots	0.001	0.001	0.001	0.001	0.001	0.001	0.6115	0.0558	0.0102	0.001	0.7265	0.0228	0.026	0.001	0.001	0.001	-
DW Stem	0.001	0.001	0.001	0.0199	0.001	0.001	0.001	0.001	0.001	0.4375	0.0927	0.001	0.0384	0.001	0.001	0.001	0.001	-
DW Total	0.001	0.001	0.001	0.001	0.001	0.001	0.0015	0.4063	0.2687	0.1981	0.0463	0.2265	0.6993	0.001	0.001	0.001	0.001	0.001	-
DW Young Leaves	0.001	0.3796	0.001	0.001	0.001	0.0053	0.001	0.9361	0.141	0.2926	0.001	0.1465	0.001	0.001	0.001	0.0502	0.094	0.001	0.001	-
Stem Diameter	0.001	0.001	0.001	0.001	0.001	0.001	0.001	0.2001	0.1195	0.2933	0.065	0.0343	0.4919	0.001	0.001	0.001	0.001	0.001	0.001	0.001	-
P Utilisation Efficiency	0.001	0.001	0.001	0.001	0.0027	0.3509	0.001	0.001	0.001	0.001	0.0023	0.001	0.001	0.0902	0.6183	0.6133	0.0391	0.001	0.4583	0.8502	0.2705	-
P Uptake Efficiency	0.001	0.001	0.001	0.001	0.001	0.001	0.5867	0.001	0.001	0.001	0.0019	0.0053	0.0074	0.001	0.001	0.001	0.001	0.001	0.001	0.001	0.001	0.001	-
Physiological P Use Efficiency	0.006	0.0106	0.0119	0.9888	0.1999	0.001	0.0106	0.001	0.001	0.0457	0.1925	0.001	0.0328	0.001	0.001	0.001	0.026	0.001	0.001	0.2497	0.001	0.001	0.0119	-
Plant Height	0.0236	0.4085	0.0414	0.8476	0.3621	0.001	0.001	0.001	0.001	0.1417	0.2333	0.001	0.073	0.001	0.0326	0.0363	0.675	0.001	0.001	0.345	0.001	0.001	0.0414	0.001	-
Number of Leaves	0.0609	0.6269	0.0872	0.0036	0.3996	0.0473	0.001	0.001	0.001	0.0012	0.1923	0.001	0.001	0.001	0.001	0.0055	0.7519	0.001	0.001	0.001	0.001	0.001	0.0872	0.001	0.001	-
Leaf Area	0.001	0.001	0.001	0.001	0.001	0.001	0.001	0.4069	0.9725	0.2454	0.001	0.3897	0.5429	0.001	0.001	0.001	0.001	0.001	0.001	0.001	0.001	0.3122	0.001	0.001	0.0174	0.001	-
Roots to shoot ratio	0.0168	0.001	0.0012	0.9856	0.001	0.6179	0.001	0.001	0.001	0.001	0.0708	0.001	0.001	0.2627	0.5618	0.0438	0.001	0.0079	0.2748	0.0095	0.6684	0.001	0.0012	0.0525	0.001	0.001	0.6533	-
	P content Shoots	P content Mature Leaves	P content Total	P content Young Leaves	P content Roots	P content Stem	Number of Branches	P Concentration Total	P Concentration Shoots	P Concentration Mature Leaves	P Concentration Roots	P Concentration Stem	P Concentration Young Leaves	DW	DW Leaves	DW Mature Leaves	DW Roots	DW Stem	DW Total	DW Young Leaves	Stem Diameter	P Utilisation Efficiency	P Uptake Efficiency	Physiological P Use Efficiency	Plant Height	Number of Leaves	Leaf Area	Roots to shoot ratio

## Sheet: Supplementary Table 4b
Supplementary Table 4b. Pearson correlation coefficients and P values from two-sided test of correlations different from zero between traits measured in 25 cultivars of coffee grow under high phosphate availability.
P content Shoots	-
P content Mature Leaves	0.9181	-
P content Total	0.9919	0.9093	-
P content Young Leaves	0.7545	0.6532	0.7265	-
P content Roots	0.6673	0.6044	0.7563	0.3746	-
P content Stem	0.887	0.6898	0.8926	0.4809	0.6669	-
Number of Branches	-0.0353	0.022	-0.063	-0.0327	-0.1882	-0.0783	-
P Concentration Total	0.7283	0.7015	0.7324	0.654	0.5447	0.5612	-0.3502	-
P Concentration Shoots	0.7036	0.6893	0.7144	0.6012	0.5662	0.5473	-0.407	0.9853	-
P Concentration Mature Leaves	0.664	0.7634	0.6607	0.5308	0.4548	0.4313	-0.1021	0.8762	0.871	-
P Concentration Roots	0.4349	0.374	0.4842	0.4329	0.601	0.3544	-0.2037	0.6795	0.6077	0.5551	-
P Concentration Stem	0.6757	0.5414	0.7035	0.4852	0.646	0.6853	-0.516	0.8726	0.8966	0.6162	0.5618	-
P Concentration Young Leaves	0.3621	0.4225	0.3616	0.3273	0.2559	0.2097	-0.4267	0.6594	0.6794	0.5377	0.375	0.5301	-
DW	0.6753	0.6014	0.6565	0.4142	0.3721	0.6659	0.3693	0.0245	-0.0245	0.0849	0.0336	0.0202	-0.1698	-
DW Leaves	0.7882	0.7402	0.7698	0.7053	0.4549	0.6262	0.1493	0.285	0.2501	0.2221	0.134	0.2653	0.0174	0.8493	-
DW Mature Leaves	0.6996	0.721	0.6895	0.4265	0.4404	0.6007	0.1166	0.1651	0.1537	0.1271	0.0071	0.1986	0.0931	0.8422	0.9153	-
DW Roots	0.6178	0.5737	0.6935	0.2414	0.8865	0.6592	-0.1246	0.3257	0.3908	0.2909	0.193	0.5001	0.1554	0.4732	0.5093	0.5697	-
DW Stem	0.4135	0.3351	0.399	0.0609	0.2099	0.539	0.471	-0.2077	-0.2571	-0.0549	-0.0617	-0.1977	-0.2912	0.8886	0.5126	0.5746	0.3272	-
DW Total	0.7436	0.6684	0.7518	0.4194	0.5792	0.7467	0.2634	0.1226	0.1036	0.1626	0.0988	0.1719	-0.0868	0.9622	0.8509	0.8599	0.6911	0.8257	-
DW Young Leaves	0.6229	0.4786	0.598	0.8882	0.2988	0.4204	0.1444	0.3709	0.3108	0.2915	0.2913	0.2709	-0.115	0.5246	0.7442	0.4121	0.2073	0.2067	0.4988	-
Stem Diameter	0.6441	0.5572	0.6561	0.3033	0.5312	0.6982	0.2241	0.1368	0.1073	0.195	0.1934	0.1755	-0.0723	0.8055	0.6387	0.6493	0.5816	0.7553	0.8411	0.3679	-
P Utilisation Efficiency	-0.7303	-0.7188	-0.741	-0.6389	-0.5847	-0.5574	0.2757	-0.9629	-0.9539	-0.8614	-0.6593	-0.8268	-0.6403	-0.0539	-0.31	-0.196	-0.3841	0.1816	-0.1639	-0.3762	-0.1627	-
P Uptake Efficiency	0.9919	0.9093	1	0.7265	0.7563	0.8926	-0.063	0.7324	0.7144	0.6607	0.4842	0.7035	0.3616	0.6565	0.7698	0.6895	0.6935	0.399	0.7518	0.598	0.6561	-0.741	-
Physiological P Use Efficiency	-0.0317	-0.0488	-0.0645	-0.1178	-0.2153	0.0391	0.3987	-0.3684	-0.4149	-0.1959	-0.2299	-0.4197	-0.3519	0.4459	0.1436	0.1804	-0.117	0.6005	0.3226	0.0257	0.2647	0.4246	-0.0645	-
Plant Height	0.0787	0.0248	0.0571	-0.2274	-0.0707	0.2633	0.4404	-0.3484	-0.3947	-0.1637	-0.1107	-0.3581	-0.2426	0.536	0.0743	0.1753	-0.0066	0.8072	0.4397	-0.1226	0.4318	0.3254	0.0571	0.4838	-
Number of Leaves	-0.0462	0.0734	-0.0772	-0.0326	-0.2152	-0.1492	0.8974	-0.3501	-0.3991	-0.0986	-0.2535	-0.5474	-0.317	0.364	0.2012	0.2128	-0.1186	0.4173	0.2596	0.1022	0.1878	0.2763	-0.0772	0.3806	0.3278	-
Leaf Area	0.6858	0.6794	0.6473	0.7174	0.2638	0.4579	0.2268	0.2635	0.2122	0.2449	0.1194	0.1394	0.0633	0.7482	0.899	0.786	0.2731	0.4359	0.6977	0.7302	0.5018	-0.2804	0.6473	0.1742	0.0781	0.3077	-
Roots to shoot ratio	0.03	0.0693	0.1241	-0.1603	0.5747	0.0835	-0.4994	0.2902	0.4112	0.2273	0.1694	0.479	0.3333	-0.3589	-0.2191	-0.1252	0.6047	-0.3934	-0.1102	-0.288	-0.1254	-0.332	0.1241	-0.4377	-0.4329	-0.4652	-0.3572	-
	P content Shoots	P content Mature Leaves	P content Total	P content Young Leaves	P content Roots	P content Stem	Number of Branches	P Concentration Total	P Concentration Shoots	P Concentration Mature Leaves	P Concentration Roots	P Concentration Stem	P Concentration Young Leaves	DW	DW Leaves	DW Mature Leaves	DW Roots	DW Stem	DW Total	DW Young Leaves	Stem Diameter	P Utilisation Efficiency	P Uptake Efficiency	Physiological P Use Efficiency	Plant Height	Number of Leaves	Leaf Area	Roots to shoot ratio
P content Shoots	-
P content Mature Leaves	0.001	-
P content Total	0.001	0.001	-
P content Young Leaves	0.001	0.001	0.001	-
P content Roots	0.001	0.001	0.001	0.001	-
P content Stem	0.001	0.001	0.001	0.001	0.001	-
Number of Branches	0.7275	0.8283	0.5335	0.7464	0.0608	0.4386	-
P Concentration Total	0.001	0.001	0.001	0.001	0.001	0.001	0.001	-
P Concentration Shoots	0.001	0.001	0.001	0.001	0.001	0.001	0.001	0.001	-
P Concentration Mature Leaves	0.001	0.001	0.001	0.001	0.001	0.001	0.3123	0.001	0.001	-
P Concentration Roots	0.001	0.001	0.001	0.001	0.001	0.001	0.0421	0.001	0.001	0.001	-
P Concentration Stem	0.001	0.001	0.001	0.001	0.001	0.001	0.001	0.001	0.001	0.001	0.001	-
P Concentration Young Leaves	0.001	0.001	0.001	0.001	0.0102	0.0363	0.001	0.001	0.001	0.001	0.001	0.001	-
DW	0.001	0.001	0.001	0.001	0.001	0.001	0.001	0.8084	0.8088	0.4013	0.7397	0.8421	0.0913	-
DW Leaves	0.001	0.001	0.001	0.001	0.001	0.001	0.1381	0.0041	0.0121	0.0264	0.1839	0.0076	0.8638	0.001	-
DW Mature Leaves	0.001	0.001	0.001	0.001	0.001	0.001	0.2478	0.1006	0.1267	0.2076	0.9441	0.0477	0.3571	0.001	0.001	-
DW Roots	0.001	0.001	0.001	0.0156	0.001	0.001	0.2167	0.001	0.001	0.0033	0.0544	0.001	0.1227	0.001	0.001	0.001	-
DW Stem	0.001	0.001	0.001	0.5476	0.0361	0.001	0.001	0.0381	0.0098	0.5873	0.542	0.0486	0.0033	0.001	0.001	0.001	0.001	-
DW Total	0.001	0.001	0.001	0.001	0.001	0.001	0.0081	0.2242	0.3051	0.106	0.3283	0.0873	0.3907	0.001	0.001	0.001	0.001	0.001	-
DW Young Leaves	0.001	0.001	0.001	0.001	0.0025	0.001	0.1518	0.001	0.0017	0.0033	0.0033	0.0064	0.2544	0.001	0.001	0.001	0.0385	0.0391	0.001	-
Stem Diameter	0.001	0.001	0.001	0.0022	0.001	0.001	0.025	0.1748	0.288	0.0518	0.0539	0.0807	0.475	0.001	0.001	0.001	0.001	0.001	0.001	0.001	-
P Utilisation Efficiency	0.001	0.001	0.001	0.001	0.001	0.001	0.0055	0.001	0.001	0.001	0.001	0.001	0.001	0.5942	0.0017	0.0507	0.001	0.0705	0.1032	0.001	0.1058	-
P Uptake Efficiency	0.001	0.001	0.001	0.001	0.001	0.001	0.5335	0.001	0.001	0.001	0.001	0.001	0.001	0.001	0.001	0.001	0.001	0.001	0.001	0.001	0.001	0.001	-
Physiological P Use Efficiency	0.7542	0.6294	0.524	0.2431	0.0315	0.6994	0.001	0.001	0.001	0.0508	0.0214	0.001	0.001	0.001	0.1541	0.0725	0.2461	0.001	0.0011	0.8	0.0078	0.001	0.524	-
Plant Height	0.4364	0.8068	0.5724	0.0229	0.4848	0.0081	0.001	0.001	0.001	0.1037	0.2727	0.001	0.015	0.001	0.4624	0.0811	0.9483	0.001	0.001	0.2244	0.001	0.001	0.5724	0.001	-
Number of Leaves	0.6479	0.4682	0.4452	0.7476	0.0315	0.1385	0.001	0.001	0.001	0.3291	0.0109	0.001	0.0013	0.001	0.0448	0.0335	0.2399	0.001	0.0091	0.3118	0.0613	0.0054	0.4452	0.001	0.001	-
Leaf Area	0.001	0.001	0.001	0.001	0.008	0.001	0.0233	0.0081	0.0341	0.0141	0.2369	0.1667	0.5318	0.001	0.001	0.001	0.006	0.001	0.001	0.001	0.001	0.0047	0.001	0.083	0.4397	0.0018	-
Roots to shoot ratio	0.7668	0.4935	0.2186	0.1112	0.001	0.4086	0.001	0.0034	0.001	0.023	0.0919	0.001	0.001	0.001	0.0285	0.2144	0.001	0.001	0.275	0.0037	0.2138	0.001	0.2186	0.001	0.001	0.001	0.001	-
	P content Shoots	P content Mature Leaves	P content Total	P content Young Leaves	P content Roots	P content Stem	Number of Branches	P Concentration Total	P Concentration Shoots	P Concentration Mature Leaves	P Concentration Roots	P Concentration Stem	P Concentration Young Leaves	DW	DW Leaves	DW Mature Leaves	DW Roots	DW Stem	DW Total	DW Young Leaves	Stem Diameter	P Utilisation Efficiency	P Uptake Efficiency	Physiological P Use Efficiency	Plant Height	Number of Leaves	Leaf Area	Roots to shoot ratio
